# Supplementary material for: Greek Pig Farmers’ Perceptions and Experiences of Tail Biting and Tail Docking
Source: Animals (Basel). 2023 Feb 15;13(4):672. doi: 10.3390/ani13040672 (PMC9952019; doi:10.3390/ani13040672)
Supplement: Supplementary file 1 [file animals-13-00672-s001.zip]

Archive with 1 entries (1 files):
- animals-2106023-supplementary.pdf
